# Supplementary material for: Expanding the Pathogen Panel in Wastewater Epidemiology to Influenza and Norovirus
Source: Viruses. 2023 Jan 17;15(2):263. doi: 10.3390/v15020263 (PMC9966704; doi:10.3390/v15020263)
Supplement: Supplementary file 1 [file viruses-15-00263-s001.zip]

Archive with 1 entries (1 files):
- viruses-2092381-supplementary.pdf
